# Supplementary material for: Surface Properties and In Vitro Corrosion Studies of Blasted and Thermally Treated Ti6Al4V Alloy for Bioimplant Applications
Source: Materials (Basel). 2022 Oct 29;15(21):7615. doi: 10.3390/ma15217615 (PMC9655274; doi:10.3390/ma15217615)
Supplement: Supplementary file 1 [file materials-15-07615-s001.zip]

Archive with 1 entries (1 files):
- materials-1977335-supplementary.pdf
